# Supplementary material for: Ultrastructure of macromolecular assemblies contributing to bacterial spore resistance revealed by in situ cryo-electron tomography
Source: Nat Commun. 2024 Feb 14;15:1376. doi: 10.1038/s41467-024-45770-6 (PMC10867305; doi:10.1038/s41467-024-45770-6)
Supplement: Supplementary file 9 — Source Data [file 41467_2024_45770_MOESM9_ESM.xlsx]

## Sheet: spoIVB tomograms
		Cell envelope			IMS	Coat												DNA fibril
		Thickness PG in IMS (nm)	Thickness PG CW (nm)	Length surface glycans (nm)	Distance IFM-OFM (nm)	Thickness (nm)					Distance dark matrix-bead layer (nm)	Distance OFM-bead layer (nm)		Distance bead layer 1-bead layer 2	Distance OFM-dark smooth layer (nm)		Distance bead layer 2- dark smooth layer (nm)	Thickness (nm)
	B. sub IVB					Crenelated layer	Light matrix	Dark matrix	Bead layer 1 or bead layer 2	Smooth layer		Measured	Calculated (light matrix thickness +dark matrix thickness +distance dark matrix-bead layer)		Measured	Calculated (AVERAGE light matrix thickness +distance OFM-BL+thickness BL+distance BL+distanceBL+SL)
	Tomo 17	6.45715	26.2	14.9602	17.4716	na	30.9425	10.2597	8.33132	6.66021	6.54999	50.622	47.7522	10.1413	66.8784		4.89145	na
		6.39841	32.8328	14.7599	15.6755	na	28.6771	20.2761	8.08834	6.31228	6.12101	54.5309	55.0742	6.41523	65.1982		7.10446	na
		6.33064	31.18	16.6213	15.5457	na	28.2347	16.4726	6.61267	6.17233	6.71102	57.8834	51.4183	7.7548	59.9015		4.58415	na
		5.2153	28.9927	18.9293	16.7196	na	31.1002	18.2824	7.32311	7.0942	5.7278	54.5309	55.1104	6.11217			4.53625	na
		5.66916	29.0562	16.4729	17.2879	na	30.8434	24.2094	8.92147	8.31322	5.99281	52.2581	61.0456	7.25467			3.25269	na
		5.34605	29.7951	13.2993	15.5346	na	31.7898	12.5723	7.9904	8.43205	5.91127	47.003	50.2734	10.1072			5.13823	na
	AVG	5.90278	29.6761	15.8405	16.3725		30.2646	17.0121	7.87789	7.16405	6.16898	52.8047	53.4457	7.96423	63.9927		4.91787	na
	STDEV	0.560927	1.48848	1.94682	0.898659		1.44635	5.09247	0.807486	0.989563	0.38298	3.75434	2.30727	1.7725	3.64132		1.25381	na
		0.228997
													0
	Tomo 15	5.91125	25.3088	18.257	16.8612	12.1963	31.4349	15.8099	8.31322	na	4.74097	53.0077	51.9858	6.8612	na		na	6.71102
		5.56482	26.2723	18.4105	20.2209	10.5422	34.4521	20.7867	8.68999	na	4.64432	58.7784	59.8831	5.64243	na		na	6.04836
		6.94223	25.7683	17.4302	16.6789	13.2217	36.0336	23.5152	8.812	na	5.2298	48.321	64.7786	6.35442	na		na	6.04836
		5.25777	24.5702	17.4302	16.5592	12.1884	29.8194	12.8238	7.84466	na	3.94085	50.2902	46.5841	7.43671	na		na	8.01733
		6.13054	24.045	18.145	18.2583	11.7091	31.2974	19.0587	9.85212	na	5.29537	51.5709	55.6515	5.61178	na		na	7.93622
		6.24598	25.3088	18.145	16.986	11.7505	33.5487	12.8741	6.89648	na	6.11219	54.1382	52.535	6.71102	na		na	7.75474
	AVG	6.00877	25.2122	17.9696	17.5941	11.9347	32.7644	17.4781	8.40141	na	4.99392	52.6844	55.2363	6.43626	na		na	7.086
	STDEV	0.585328	0.801918	0.429052	1.42526	0.873275	2.31274	4.37113	0.99388	na	0.733785	3.61569	2.47255	0.71744	na		na	0.930749
													0
	Tomo 21	6.14824	30.0029	19.8916	17.3974	12.851	26.2526	14.7833	8.812	7.32311	5.64243	50.9337	46.6783	6.56806	65.2591		5.5732	na
		5.65634	23.8494	18.1355	18.0545	12.4533	31.7912	24.5069	7.33305	8.47797	7.60594	52.3933	63.904	7.55187	62.8013		5.13823	na
		4.90949	23.6907	19.0926	18.1569	12.8667	32.5316	18.0545	8.19859	8.27812	6.73988	52.0198	57.326	7.83777	69.5323		6.04298	na
		5.13217	26.4066	17.2779	15.8969	13.2731	26.9371	15.4203	8.812	8.68999	6.89648	52.4526	49.2539	6.46214			6.44207	na
		5.70813	26.7572	19.2546	16.4595	12.8305	24.886	20.1481	8.812	8.12725	5.44992	52.7805	50.484	6.63505			7.4902	na
		5.73797	24.9969	20.7389	15.9213	12.851	26.2526	15.8071	7.4902	8.47797	5.91127	54.9336	47.971	6.8612			5.91127	na
	AVG	5.54872	25.9506	19.0652	16.9811	12.8543	28.1085	18.12	8.24297	8.22907	6.37432	52.5856	52.6029	6.98601	65.8642		6.09966	na
	STDEV	0.450414	1.30794	1.23123	1.0275	0.259591	3.21781	3.70625	0.688182	0.483712	0.839972	1.31565	2.58801	0.571588	3.40606		0.811302	na
													0
	Tomo 13	5.82026	30.7948	na	17.0544	10.7947	36.134	11.5755	8.3598	na	7.10446	54.8362	54.814	8.56375	na		na	7.69475
		5.99281	30.2221	na	15.6553	11.6759	38.3477	11.1657	8.63895	na	6.62367	48.0754	56.1371	6.76226	na		na	6.89648
		6.88239	32.4013	na	16.0804	13.2473	31.4309	19.2278	8.22453	na	5.74472	47.5558	56.4034	7.14683	na		na	6.62733
		6.44919	30.6811	na	19.1952	13.0647	34.7165	18.1664	7.41349	na	5.44992	54.2573	58.3328	7.22485	na		na	6.80082
		5.87834	31.7263	na	16.986	13.2253	32.5421	24.0933	9.85212	na	5.92767	54.7701	62.5631	6.71102	na		na	5.81609
		6.78653	27.374	na	19.6302	12.4074	31.8603	27.6	7.9308	na	5.91127	52.5512	65.3716	7.43092	na		na	5.02844
	AVG	6.30159	30.5333	na	17.4336	12.4025	34.1719	18.6381	8.40328	na	6.12695	52.0077	58.937	7.30661	na		na	6.47732
	STDEV	0.469137	1.73212	na	0.643823	0.994202	2.72384	6.57818	0.823583	na	0.615298	3.35469	3.30577	0.675146	na		na	0.929674
	Tomo 12	na	26.67	na	15.8426	na	na	na	na	7.98265	na	na	na	na	91.4295		4.76582	na
		na	23.2718	na	16.8353	na	na	na	na	9.163	na	na	na	na	76.351		5.74472	na
		na	22.4706	na	16.8352	na	na	na	na	8.67042	na	na	na	na	58.5269		5.41866	na
		na	22.0696	na	14.9603	na	na	na	na	6.62733	na	na	na	na	68.7138		3.48325	na
		na	25.253	na	16.8766	na	na	na	na	6.41523	na	na	na	na	72.7644		4.75562	na
		na	24.4285	na	14.2089	na	na	na	na	8.91058	na	na	na	na	64.2868		5.23647	na
	AVG	na	24.0272	na	15.9265	na	na	na	na	7.96154	na	na	na	na	72.0121		4.90076	na
	STDEV	na	1.21043	na	0.643823	na	na	na	na	1.18476	na	na	na	na	11.3916		0.792692	na
	Tomo 16	na	25.4978	18.9663	na	na	na	na	na	7.88169	na	na	na	na	68.605		4.20561	na
		na	26.3514	17.0017	na	na	na	na	na	8.61721	na	na	na	na	81.3441		4.78164	na
		na	26.8441	17.1608	na	na	na	na	na	10.5907	na	na	na	na	85.549		5.30221	na
		na	27.7893	16.95	na	na	na	na	na	8.12426	na	na	na	na			4.66621	na
		na	26.2074	16.3735	na	na	na	na	na	7.19688	na	na	na	na			4.11226	na
		na	24.301	19.704	na	na	na	na	na	6.52192	na	na	na	na			3.83612	na
	AVG	na	26.1652	17.6927	na	na	na	na	na	8.15544	na	na	na	na	78.4994		4.48401	na
	STDEV	na	1.14334	1.32058	na	na	na	na	na	1.40049	na	na	na	na	8.82293		0.534172	na
	Total Average	5.94046	26.9274	17.642	16.8615	12.3972	31.3273	17.8121	8.23139	7.87752	5.91604	52.5206	55.0555	7.17328	70.0921	81.3758	5.10057	6.78166
	Total STDEV	0.516451	1.2807	1.23192	0.927811	0.709023	2.42519	4.93701	0.828283	1.01463	0.643009	3.01009	2.6684	0.934169	3.52369	1.40514	0.847995	0.930211
	Standard error	0.113737	0.483372	0.352155	0.242436	0.194946	0.680942	0.970037	0.165174	0.221951	0.1695	0.60645	na	0.231273	2.44115	na	0.210372	0.27198

## Sheet: cotE tomograms
		Cell envelope	Coat								DNA fibril
	B. sub cotE	Thickness PG CW (nm)	Thickness (nm)				Distance dark matrix- dark smooth layer (nm)	Distance OFM Dark smooth layer (nm)	Length comb structure (nm)	Length teeth comb Structure (nm)	Thickness (nm)
			Crenelated layer	Light matrix	Dark matrix	Dark smooth layer (nm)
	Tomo 1	25.9946	11.3	22.1199	18.2139	4.88955	3.62491	50.1009	na	na	3.825
		31.8961	10.4504	29.1156	16.741	4.88955	2.48293	54.2516	na	na	4.95
		28.1585	11.3005	30.2037	33.3972	3.81838	2.83025	54.6176	na	na	4.5
		29.4704	10.8608	22.0684	24.4506	4.18675	3.17845	50.0907	na	na	4.05
		31.6539	10.423	28.6024	18.0898	3.44368	2.61968	50.1009	na	na	4.80995
		34.1276	10.8608	27.1384	17.1133	5.24786	2.70415	51.4815	na	na	5.03115
	AVG	30.2168	10.8659	26.5414	21.3343	4.41263	2.90673	51.7739	na	na	4.52768
	STDEV	2.92576	0.386309	0.423912	6.54834	0.706475	0.423912	2.1327	na	na	0.496833
	Tomo 2	31.9215	11.245	25.77	28	5.465	3.81414	52.14	na	na	5.403
		34.2961	10.3195	31.07	21.12	6.99228	2.90801	48.19	na	na	3.55015
		28.9	12.0084	26.66	15.37	5.03115	4.04495	46.43	na	na	3.245
		29.7009	11.6818	25.16	19.86	4.5	3.07579	50.54	na	na	4.5
		33.2208	11.4237	20.23	13.79	5.3771	3.38191	49.33	na	na	4.21753
		29.426	11.9775	28	19.5	4.70774	3.30929	48.07	na	na	3.39623
	AVG	31.2442	11.4427	26.1483	19.6067	5.34555	3.42235	49.1167	na	na	4.05198
	STDEV	2.22992	0.626773	3.57938	4.99193	0.888548	0.433635	2.01913	na	na	0.822975
	Tomo 16	28.107	11.7054	23.72	14.4	5.25268	3.64	66.17	na	na	3.61579
		23.9781	10.397	23.31	23.89	5.01225	4.94	50.05	na	na	4.55723
		31.7601	11.0101	22.55	20.96	4.14879	3.6	49.91	na	na	4.55034
		29.763	10.2991	26.29	24.02	5.625	2.93	60.47	na	na	3.98066
		25.9307	10.411	25.5	25.63	5.01225	2.17	52.21	na	na	5.01225
		28.2794	10.5354	30.27	19.74	3.89874	2.68	52.39	na	na	3.58767
	AVG	27.9697	10.7263	25.2733	21.44	4.82495	3.32667	55.2	na	na	4.21732
	STDEV	2.74912	0.541475	2.81907	4.07178	0.664568	0.968415	6.62505	na	na	0.578387
	Tomo 22	33.64	12.2571	33.19	15.54	4.03905	3.56	50.06	na	na	3.81412
		31.9104	10.1824	34.23	17.61	2.95299	3.93	54.37	na	na	4.56839
		28.7868	10.565	27.02	21.39	4.80995	2.74	47.34	na	na	4.23484
		32.5318	11.2985	32.71	14.36	4.43199	3.28	52.24	na	na	4.41052
		32.1498	10.6504	30.78	19.47	3.60176	3.31	52.6	na	na	3.88573
		28.942	12.0265	23.23	12.52	4.80995	2.74	48.14	na	na	4.69814
	AVG	31.3268	11.1633	30.1933	16.815	4.10762	3.26	50.7917	na	na	4.26862
	STDEV	1.99798	0.841786	4.25466	3.30791	0.732873	0.465317	2.74419	na	na	0.360222
	Tomo 13	29.0869	12.0852	31.18	22.36	na	na	na	90.088	16.14	na
		30.0794	12.0265	26.49	17.84	na	na	na	81.062	14.21	na
		28.0917	12.8072	26.38	22.28	na	na	na	68.8145	12.96	na
		31.0793	10.7742	26.71	17.61	na	na	na	79.9882	13.37	na
		27.4758	12.0852	29.28	21.95	na	na	na		10.61	na
		25.3802	12.0265	32.23	12.76	na	na	na		13.15	na
	AVG	28.5322	11.9675	28.7117	19.1333	na	na	na	79.9882	13.4067	na
	STDEV	2.0216	0.657834	2.57579	3.81731	na	na	na	8.718	1.80025	na
	Total Average	29.858	11.2331	27.3736	19.6659	4.80283	3.22894	50.1997	79.9882	10.4674	4.22507
	Total STDEV	2.38488	0.610835	2.73056	4.54745	0.804111	0.57282	2.22879	8.718	4.98499	0.625752
	Standard error	0.483084	0.134598	0.669326	0.854698	0.172965	0.124243	0.87098	4.359	0.73495	0.117662
	Anova test	F	P value	Critical F	*statistically significant for pvalue < 0.05
	CW thickness in spoVIB vs CotE	18	7.0284e-05	4	CW features not significantly different
	Thickness crenaletd layer	25	7.19375e-06	4
	Thickness thick light matrix	16	0.000146972	4
					Significantly different
	Thickness thick dark matrix	2	0.16	4
	Thickness thick stuctured Layer (nm)	129	5.54095e-15	4
	Distance OFM and dark matrix	16	0.000146972	4
	Distance OFM and Bead layer
	Distance OFM and Smooth layer	71	3.33934e-10	4

## Sheet: spoIVB resin-TEM
		Cell envelope	Coat
		Thickness PG (nm)	Thickness thin light matrix (nm)	Thickness thin dark matrix (nm)	Thickness Thick light matrix (nm)	Thickness Thick dark matrix (nm)	Thickness thin structured Layer (nm)	Thickness thick stuctured Layer (nm)	Distance OFM and Thick dark matrix (nm)	Distance OFM and Thin structured layers (nm)	Distance OFM and Thick structured layer (nm)
	B. sub IVB
	DeltaVIB_B10_60nm_23000X_00016.tif	23.52				17.7	4.25666	5.18189	30.3	60.3327	62.3939
		28.18				21.14	5.09842	5.90661	28.17	60.0063	61.2181
		32.03				18.54	5.14944	6.91438	27.23	50.2804	62.8002
		29.95				23.5	4.48778	5.33655	35.15	49.5311	66.4976
		28.42				25.39	5.9995	7.51349	29.33		68.4219
		28.44				17.66	4.1109	5.197	31.79		66.2864
	AVG	28.4233				20.655	4.85045	6.00832	30.3283	55.0376	64.603
	STDEV	3.14009				3.25345	0.707425	0.988871	2.85098	5.93517	2.84939
	DeltaVIB_B10_60nm_23000X_0019.tif					39.41	4.62166		28.69	52.6453
						19.16	5.12567		29.3	66.6272
						25.42	4.4527		30.82	57.9437
						27.72	3.42676		33.66
						30.72	4.72603		27.73
						20.19	4.88555		28.82
							3.70523
	AVG					27.1033	4.42051		29.8367	59.0721
	STDEV					7.4651	0.625502		2.12882	7.05892
							4.0041	4.26713		57.2127	83.823
	DeltaVIB_B10_60nm_23000X_00023.tif	17.6741	3.43	9.26965	15.88	22.28	6.13609	5.27003	39.19	48.5333	87.3544
		22.5262	3.44	9.1338	24.58	17.64	5.88167	2.58147	38.39	65.0671	93.5863
		21.6587	3.27	10.1025	19.53	23.57	3.16784	5.40226	27.72	51.6065	87.3544
		20.6618	2.95	8.45172	15.92	23.42	4.06964	4.78464	36.99	56.2562	83.8235
		20.2506	2.95	8.464	15.17	12.38		3.97955	26.97	50.4346	75.9846
		20.3525	3.09	7.76858	15.61	17.53		4.96556	29.9
	AVG	20.5206	3.18833	8.86504	17.7817	19.47	4.81381	4.49725	33.1933	54.8517	85.6206
	STDEV	1.64568	0.224358	0.812544	3.68492	4.42016	1.43199	1.06361	5.60202	6.03101	6.43325
	DeltaVIB_B10_60nm_23000X_00038.tif					22.18			25.98
						17.01			29.93
						24.64			34.01
						22.86			38.22
						23.86			30.02
						25.54			26.97
	AVG					22.6817			30.855
	STDEV					3.02803			4.57403
	Total Average	24.472	3.18833	8.86504	17.7817	22.4775	4.69492	5.25279	31.0533	56.3205	64.603
	Total STDEV	2.39289	0.224358	3.37385	17.7817	4.54169	0.921638	1.02624	3.78896	6.3417	2.84939

## Sheet: spoVID resin-TEM
		Cell envelope	Coat
		Thickness PG (nm)	Thickness thick dark matrix (nm)	Thickness thick light matrix (nm)	Thickness thin structured Layer (nm)	Thickness thick stuctured Layer (nm)	Distance OFM and Thick dark matrix (nm)	Distance OFM and Thin structured layer(nm)	Distance OFM and Thick structured layer (nm)
	B. sub VID
	deltaSpoVID_60nm_A7_23000X_0026.tif		17.7	15.16			15.16
			21.14	15.56			15.56
			18.54	12.04			12.04
			23.5	15.8			15.8
			25.39	15.16			15.16
			17.66	16.52			16.52
	AVG		20.655	15.04			15.04
	STDEV		3.25345	1.55353			1.55353
	deltaSpoVID_60nm_A7_23000X_0004.tif		39.41	24.91			24.91
			19.16	21.38			21.38
			25.42	25.3			25.3
			27.72	20.59			20.59
			30.72	18.43			18.43
			20.19	16.78			16.78
	AVG		27.1033	21.2317			21.2317
	STDEV		7.4651	3.41121			3.41121
	deltaSpoVID_60nm_A7_23000X_0023.tif	27.63	22.28	19.83	6.33568		19.83	44.608
		23.9	17.64	19.76	5.56881		19.76	45.0104
		31.01	23.57	12.63	4.43703		12.63	44.7895
		23.63	23.42	15.7	4.29737		15.7	50.6583
		26.54	12.38	14.45	4.11087		14.45	49.6888
		20.3525	17.53	14.69	4.1948		14.69	45.2042
	AVG	25.5104	19.47	16.1767	4.82409		16.1767	46.6599
	STDEV	3.7022	4.42016	2.9727	0.913395		2.9727	2.74627
	deltaSpoVID_60nm_A7_23000X_0019.tif	25.78	22.18	18.06	7.66015		18.06
		24.87	17.01	16.53	6.62864		16.53
		24.82	24.64	16.44	5.52796		16.44
		31.68	22.86	13.77	6.0774		13.77
		26.79	23.86	16.12	6.34119		16.12
		3.29	25.54	15.23	5.8137		15.23
		22.8717	22.6817	16.025	6.34151		16.025
	AVG	9.92602	3.02803	1.43489	0.752523		1.43489
	STDEV
	deltaSpoVID_60nm_A7_23000X_0002.tif		11.2628	16.821	3.05765	4.76206	16.821	45.6709	86.4295
			12.8709	17.8169	4.91597	3.95237	17.8169	40.522	87.6722
			14.0698	16.0677	5.34573	4.49964	16.0677	43.9185	90.0175
			17.369	12.2306	5.75535	5.60175	12.2306	47.0421	93.8256
			12.8922	16.6923	3.71989	5.34939	16.6923	46.6454	96.9593
			14.28	17.5754	6.03138	5.33655	17.5754	45.9763	99.177
	AVG		13.7908	16.2006	4.80433	4.91696	16.2006	44.9625	92.3469
	STDEV		2.05743	2.04488	1.17835	0.62619	2.04488	2.42876	5.14598
	DeltaSpoVID_60nm_A7_23000X_0014.tif					6.03138			51.2289
						6.09464			50.5679
						6.31641			52.9285
						5.69868			50.9663
						6.11923			48.6169
						6.23868			46.3831
	AVG					6.08317			50.1153
	STDEV					0.214723			2.29163
	Total Average	24.191	20.7402	16.9348	5.32331	4.91696	16.9348	45.8112	71.2311
	Total STDEV	3.40706	4.04484	2.28344	0.94809	0.62619	2.28344	2.58752	3.7188
	Anova test	F	P value	Critical F	*statistically significant for pvalue < 0.05
	CW thickness in spoVIB vs spoVID	0.0126694	0.911402	4.30095	*statistically significant for pvalue < 0.01
	Thickness thick dark matrix	1.2	0.277728	4.02	CW features not significantly different
	Thickness thick light matrix	0.341043	0.56	4.13002	Significantly different
	Thickness thin stuctured layer	4.17742	0.0487746	4.13002
	Thickness thick stuctured layer	0.609943	0.442774	4.27934
	Distance OFM and thin structured layer	28.9548	1.82e-05	4.27934
	Distance OFM and thick dark matrix	211.265	5.9e-20	4.02663
	Distance OFM and thick structured layer	0.262279	0.613662	4.30095

## Sheet: cotE resin-TEM
		Cell envelope	Coat
		Thickness PG (nm)	Thickness thin light matrix (nm)	Thickness thin dark matrix (nm)	Thickness thick light matrix (nm)	Thickness thick dark matrix (nm)	Thickness thin structured Layer (nm)	Thickness thick stuctured Layer (nm)	Distance OFM and Thick dark matrix (nm)	Distance OFM and Thin structured layer(nm)	Distance OFM and Thick structured layer (nm)
	B. sub cotE
	DeltaCotE_B9_60nm_23000X_0004.tif	24.5564	4.14468	4.61034	20.0256	15.7022		5.37457	30.7955		83.5654
		23.8123	2.33894	4.66665	16.1895	18.1076		5.34533	29.6618		82.7119
		22.0938	3.08988	4.25664	21.1263	15.6556		5.34533	26.9117		82.997
		24.9114	3.58575	5.30605	22.6021	20.0152		5.25659	32.509		83.7409
		24.5791	4.25666	5.85846	23.6272	22.6982		4.88553	37.5956		81.3612
		19.9603	3.58575	5.69866	17.9918	21.1922		4.43701	24.0308		80.1574
	AVG	23.3189	3.50028	5.06613	20.2604	18.8952		5.10739	30.2507		82.4223
	STDEV	1.93288	0.709804	0.649314	2.80509	2.90875		0.375635	4.68032		1.39393
	DeltaCotE_B9_60nm_23000X_0016.tif	28.2675	4.38269	4.50835	10.8912	22.4175		na	26.6059		na
		27.0385	3.56931	5.54372	18.3694	23.0435			25.3195
		26.7235	3.89995	5.57369	20.486	17.542			22.8316
		26.8698	3.59939	5.84992	18.885	21.6977			23.7588
		26.1736	3.87221	4.88397	16.1237	18.6783			32.5102
		28.1397	4.39609	4.76	14.4655	22.6575			31.5109
	AVG	27.2021	3.95327	5.18661	16.5368	21.0061			27.0895
	STDEV	0.829244	0.364022	0.538695	3.48719	2.31375			4.03789
	DeltaCotE_B9_60nm_23000X_0019.tif	20.7057	na	na	23.0894	23.3654		4.37374	23.0894		31.8325
		24.0474			23.7294	22.4		4.62168	23.7294		30.5044
		28.1885			31.6432	20.7595		4.37374	31.6432		30.6509
		27.5078			16.1685	19.5991		4.14465	16.1685		32.4821
		26.2132			23.5792	21.7497		4.35779	23.5792		28.278
		28.1167			29.0961	20.5027			29.0961
	AVG	25.7965			24.551	21.3961		4.37432	24.551		30.7496
	STDEV	2.9388			5.38478	1.37431		0.168974	5.38478		1.6088
	Total Average	25.4392	3.72677	5.12637	20.4494	20.4324		4.74086	27.2971		56.5859
	Total STDEV	1.90031	0.536913	0.594005	3.89235	2.19893		0.272305	4.701		1.50136
	Anova test	F	P value	Critical F	*statistically significant for pvalue < 0.05
	CW thickness in spoVIB vs spoVID	0.535714	0.470297	4.19597	*statistically significant for pvalue < 0.01
	Thickness thin light matrix	4.5826	0.0480438	4.494	CW features not significantly different
	Thickness thin dark matrix	129.579	4.4e-09	4.494
	Thickness thick dark matrix	2.2112	0.144853	4.08475
	Thickness thick light matrix	1.39236	0.250609	4.30095	Significantly different
	Thickness thin stuctured layer	na
	Thickness thick stuctured layer	1.03348	0.320394	4.30095
	Distance OFM and thin structured layer	na
	Distance OFM and thick dark matrix	7.27044	0.010207	4.08475
	Distance OFM and thick structured layer	0.15796	0.694871	4.30095

## Sheet: SafA resin-TEM
		Cell envelope	Coat
		Thickness PG (nm)	Thickness thin light matrix (nm)	Thickness thin dark matrix (nm)	Thickness thick light matrix (nm)	Thickness thick dark matrix (nm)	Thickness thin structured Layer (nm)	Thickness thick stuctured Layer (nm)	Distance OFM and Thick dark matrix (nm)	Distance OFM and Thin structured layer(nm)	Distance OFM and Thick structured layer (nm)
	B. sub safA
	DeltaSafA_B8_60nm_23000X_0009.tif	20.07	3.61298	5.13439
		20.1739	4.91597	4.70617
		22.4691	3.45774	4.44927
		27.4775	3.89995	5.82306
		27.2248	3.07044	5.28303
		23.8261	3.76962	7.57166
	AVG	23.5402	3.76281	5.4946
	STDEV	3.27664	0.622862	1.12347
	DeltaSafA_B8_60nm_23000X_0020.tif	28.5902	3.19862	3.8924
		27.4828	3.95237	4.26713
		25.9737	3.44354	3.41784
		26.4863	3.61298	6.02651
		25.2264	3.30412	7.46346
		27.1118	2.38411	5.53841
	AVG	26.8119	3.31596	5.10096
	STDEV	1.18531	0.527592	1.52435
	DeltaSafA_B8_60nm_23000X_0042.tif	22.2	na	na				5.34856
		22.0899						6.42307
		14.6934						5.79873
		16.8662						6.42307
		16.5671						4.49554
		22.2						5.34856
	AVG	19.1028						5.63959
	STDEV	3.43462						0.739088
	DeltaSafA_B8_60nm_23000X_0052.tif						3.95536	4.9704
							5.49002	5.02613
							4.98093	5.49005
							5.34534	8.20062
							5.26979	7.98095
							5.02617	5.25658
	AVG						5.01127	6.15412
	STDEV						0.552037	1.51298
	Total Average	23.1516	3.53938	5.29778			5.01127	5.89685
	Total STDEV	2.63219	0.575227	1.32391			0.552037	1.12604
	Anova test	F	P value	Critical F	*statistically significant for pvalue < 0.01
	CW thickness in spoVIB vs SafA	0.535835	0.470247	4.19597	CW features not significantly different
	Thickness thin light matrix	1.98964	0.177524	4.494
	Thickness thin dark matrix	37.5395	1.45e-05	4.494
	Thickness thin stuctured layer	1.06482	0.313331	4.30095	Significantly different
	Thickness thick stuctured layer	2.23602	0.148424	4.27934
	Distance OFM- Thick light matrix	25.2366	0.0001247	4.494
